# Supplementary material for: Yellow Sticky Cards Reduce the Numbers of Trichogramma dendrolimi (Hymenoptera: Trichogrammatidae) Following Augmentative Releases against the Fruit Borers Carposina sasakii (Lepidoptera: Carposinidae) and Grapholita molesta (Lepidoptera: Tortricidae) in a Pear Orchard
Source: Insects. 2024 Aug 3;15(8):590. doi: 10.3390/insects15080590 (PMC11354991; doi:10.3390/insects15080590)
Supplement: Supplementary file 1 [file insects-15-00590-s001.zip]

Archive with 1 entries (1 files):
- insects-3065106-supplementary.pdf
